# Supplementary material for: Reinforcement Mechanism of Carbon Black-Filled Rubber Nanocomposite as Revealed by Atomic Force Microscopy Nanomechanics
Source: Polymers (Basel). 2021 Nov 12;13(22):3922. doi: 10.3390/polym13223922 (PMC8618764; doi:10.3390/polym13223922)
Supplement: Supplementary file 1 [file polymers-13-03922-s001.zip]

Archive with 1 entries (1 files):
- polymers-1443191-supplementary.pdf
